# Supplementary material for: A Simple and Low-Cost Strategy to Improve Conidial Yield and Stress Resistance of Trichoderma guizhouense through Optimizing Illumination Conditions
Source: J Fungi (Basel). 2022 Jan 5;8(1):50. doi: 10.3390/jof8010050 (PMC8779183; doi:10.3390/jof8010050)
Supplement: Supplementary file 1 [file jof-08-00050-s001.zip]

Archive with 1 entries (1 files):
- jof-1492512-supplementary.xlsx
