# Supplementary material for: A Simple and Low-Cost Strategy to Improve Conidial Yield and Stress Resistance of Trichoderma guizhouense through Optimizing Illumination Conditions
Source: J Fungi (Basel). 2022 Jan 5;8(1):50. doi: 10.3390/jof8010050 (PMC8779183; doi:10.3390/jof8010050)
Supplement: Supplementary file 1 [file jof-08-00050-s001.zip › jof-1492512-supplementary.xlsx]

## Sheet: Table S1
Table S1. Oligonucleotides used in this study
Gene ID	Symbol	Oligonucleotides	Sequence (from 5' to 3')	Product size	Reaction efficiency
OPB38780	ssk1	qPCR_ssk1_F	CATGGTGCACCGCATTATCG	123 bp	0.9329
		qPCR_ssk1_R	CGACGACGTCATTTCATGGC
OPB39222	ssk2	qPCR_ssk2_F	CCTTGACCTGGCATTGGAGT	107 bp	1.0014
		qPCR_ssk2_R	CGCTCTCCATGAATGCGTTG
OPB41576	pbs2	qPCR_pbs2_F	GATTTGCGATTTCGGCGTCA	102 bp	1.0477
		qPCR_pbs2_R	GCACCTCCAGATATCCGCTC
OPB38173	hog1	qPCR_hog1_F	CGAGGTCGATATCTGGAGCG	130 bp	0.9384
		qPCR_hog1_R	ATCGTCCGGAGGAGTACCAA
OPB39159	cat1-1	qPCR_cat1-1_F	AGTCACTGCGACGAACCAAT	137 bp	0.9882
		qPCR_cat1-1_R	TTCCCATGATTCGCCTGTCC
OPB42210	cat1-2	qPCR_cat1-2_F	TGGCGTATTTGAGGTCACCC	102 bp	0.9228
		qPCR_cat1-2_R	ACGGTTGAGAAGCGGACAAT
OPB40299	cat1-3	qPCR_cat1-3_F	AAGGGCGATTACCCAACCTG	128 bp	0.9247
		qPCR_cat1-3_R	ACGCGACGCAGAGGATATTT
OPB46299	sod2	qPCR_sod2_F	CCGATCTGCCGTACGACTAC	116 bp	0.7929
		qPCR_sod2_R	CTCGACAGCAGCATTGAAGC
OPB39845	hsp70	qPCR_hsp70_F	CGTCGGTATCTTCCGTGAGG	111 bp	0.7281
		qPCR_hsp70_R	GCATCACCGATCAAACGCTC
OPB41524	hsp98	qPCR_hsp98_F	TGGACAGCAAGAACGCAGAT	139 bp	1.0345
		qPCR_hsp98_R	ATTCGCACAACCCGTCTGAT
OPB38715	tef	qPCR_tef_F	TACAAGATCGGTGGTATTGGA	137 bp	1.0609
		qPCR_tef_R	AGCTGCTCGTGGTGCATC
